# Supplementary material for: Composite Materials Based on a Zr4+ MOF and Aluminosilicates for the Simultaneous Removal of Cationic and Anionic Dyes from Aqueous Media
Source: Molecules. 2023 Jan 13;28(2):815. doi: 10.3390/molecules28020815 (PMC9864044; doi:10.3390/molecules28020815)
Supplement: Supplementary file 1 [file molecules-28-00815-s001.zip]

Archive with 1 entries (1 files):
- molecules-2097107-supplementary.pdf
